# Supplementary material for: Preoperative Ultrasonography Predicts Level II Lymph Node Metastasis in N1b Papillary Thyroid Carcinoma: Implications for Surgical Planning
Source: Biomedicines. 2024 Jul 17;12(7):1588. doi: 10.3390/biomedicines12071588 (PMC11274539; doi:10.3390/biomedicines12071588)
Supplement: Supplementary file 1 [file biomedicines-12-01588-s001.zip]

Archive with 1 entries (1 files):
- biomedicines-3055088-supplementary.pdf
